# Supplementary material for: Modification of the Linker Amino Acid in the Cell-Penetrating Peptide NickFect55 Leads to Enhanced pDNA Transfection for In Vivo Applications
Source: Pharmaceutics. 2023 Mar 9;15(3):883. doi: 10.3390/pharmaceutics15030883 (PMC10051810; doi:10.3390/pharmaceutics15030883)
Supplement: Supplementary file 1 [file pharmaceutics-15-00883-s001.zip]

Archive with 1 entries (1 files):
- pharmaceutics-2265060-supplementary.pdf
